# Supplementary material for: Texture of Hot-Air-Dried Persimmon (Diospyros kaki) Chips: Instrumental, Sensory, and Consumer Input for Product Development
Source: Foods. 2020 Oct 10;9(10):1434. doi: 10.3390/foods9101434 (PMC7601633; doi:10.3390/foods9101434)
Supplement: Supplementary file 1 [file foods-09-01434-s001.zip]

Archive with 4 entries (4 files):
- Figure S1.JPG
- File S1.docx
- Table S1 v2.xls
- Table S2 v1.xls
