# Supplementary material for: Texture of Hot-Air-Dried Persimmon (Diospyros kaki) Chips: Instrumental, Sensory, and Consumer Input for Product Development
Source: Foods. 2020 Oct 10;9(10):1434. doi: 10.3390/foods9101434 (PMC7601633; doi:10.3390/foods9101434)
Supplement: Supplementary file 1 [file foods-09-01434-s001.zip › Table S1 v2.xls]

## Sheet: Table S1
TABLE S1 Analysis of Variance (ANOVA) and Tukey's Honestly Significant Different (HSD) results for effect of astringency type on instrumental texture attributes, sensory texture attributes, and consumer liking. Bold text highlights attributes whose ANOVA p-values were < 0.001. Tukey's HSD letter table results for astringent and variant-orange are highlighted in orange to emphasize that these astr…
ANOVA Results													Tukey's HSD Results
Attribute	Level	Number	Mean	Std Error		Source	DF	Sum of Squares	Mean Square	F Ratio	Prob > F		Level			Mean
Hardness 1 [TPA]	astringent	15	111.494	7.809		Astringency Type	3	8757.64	2919.21	3.1913	0.0329		variant-brown	A		136.353
[N]	nonastringent	13	102.841	8.388		Error	43	39334.5	914.75				variant-orange	A	B	112.544
	variant-brown	15	136.353	7.809		C. Total	46	48092.1					astringent	A	B	111.494
	variant-orange	4	112.544	15.122									nonastringent		B	102.841
Energy 1 [TPA]	astringent	15	45.1659	5.641		Astringency Type	3	13495.1	4498.38	9.4228	<.0001		variant-brown	A		82.5405
[N*mm]	nonastringent	13	48.195	6.06		Error	43	20527.8	477.39				nonastringent		B	48.195
	variant-brown	15	82.5405	5.641		C. Total	46	34023					astringent		B	45.1659
	variant-orange	4	44.3807	10.925									variant-orange		B	44.3807
Hardness 2 [TPA]	astringent	15	99.998	7.056		Astringency Type	3	6068.64	2022.88	2.7083	0.0569		variant-brown	A	121.26
[N]	nonastringent	13	94.186	7.58		Error	43	32117.2	746.91				astringent	A	99.9975
	variant-brown	15	121.26	7.056		C. Total	46	38185.8					variant-orange	A	97.7975
	variant-orange	4	97.798	13.665									nonastringent	A	94.1862
Energy 2 [TPA]	astringent	15	29.2118	3.2605		Astringency Type	3	1918.61	639.536	4.0105	0.0133		variant-brown	A		43.6489
[N*mm]	nonastringent	13	32.0081	3.5024		Error	43	6856.96	159.464				nonastringent	A	B	32.0081
	variant-brown	15	43.6489	3.2605		C. Total	46	8775.57					astringent		B	29.2118
	variant-orange	4	28.119	6.314									variant-orange	A	B	28.119
Cohesiveness [TPA]	astringent	15	0.6344	0.01662		Astringency Type	3	0.0833959	0.027799	6.709	0.0008		nonastringent	A		0.658538
[unitless]	nonastringent	13	0.658538	0.01785		Error	43	0.17817	0.004143				variant-orange	A	B	0.641
	variant-brown	15	0.556933	0.01662		C. Total	46	0.261566					astringent	A		0.6344
	variant-orange	4	0.641	0.03218									variant-brown		B	0.556933
Springiness [TPA]	astringent	15	0.603867	0.01356		Astringency Type	3	0.0908775	0.030293	10.9887	<.0001		nonastringent	A			0.676077
[unitless]	nonastringent	13	0.676077	0.01456		Error	43	0.118538	0.002757				variant-orange	A	B		0.649
	variant-brown	15	0.566067	0.01356		C. Total	46	0.209415					astringent		B	C	0.603867
	variant-orange	4	0.649	0.02625									variant-brown			C	0.566067
Chewiness [TPA]	astringent	15	50.2206	4.8757		Astringency Type	3	278.257	92.752	0.2601	0.8537		astringent	A	50.2206
[N]	nonastringent	13	47.1143	5.2373		Error	43	15333	356.581				nonastringent	A	47.1143
	variant-brown	15	44.1365	4.8757		C. Total	46	15611.2					variant-orange	A	46.754
	variant-orange	4	46.754	9.4417									variant-brown	A	44.1365
Resilience [TPA]	astringent	15	0.4876	0.0259		Astringency Type	3	0.131588	0.043863	4.3581	0.0091		astringent	A		0.4876
[unitless]	nonastringent	13	0.450385	0.02782		Error	43	0.432773	0.010064				variant-orange	A	B	0.4745
	variant-brown	15	0.3616	0.0259		C. Total	46	0.564361					nonastringent	A	B	0.450385
	variant-orange	4	0.4745	0.05016									variant-brown		B	0.3616
Max Load [Shear]	astringent	15	50.667	8.089		Astringency Type	3	21822.9	7274.3	7.4113	0.0004		variant-brown	A		101.66
[N]	nonastringent	13	75.015	8.689		Error	43	42205	981.51				nonastringent	A	B	75.0154
	variant-brown	15	101.66	8.089		C. Total	46	64027.9					variant-orange		B	50.7
	variant-orange	4	50.7	15.665									astringent		B	50.6667
Energy [Shear]	astringent	15	155.997	22.979		Astringency Type	3	133038	44345.9	5.5987	0.0025		variant-brown	A		283.269
[N*mm]	nonastringent	13	236.996	24.684		Error	43	340590	7920.7				nonastringent	A	B	236.996
	variant-brown	15	283.269	22.979		C. Total	46	473628					variant-orange	A	B	175.799
	variant-orange	4	175.8	44.499									astringent		B	155.997
Peak Count [Shear]	astringent	15	10.0667	1.8452		Astringency Type	3	204.323	68.1077	1.3336	0.276		variant-brown	A	15.2
[unitless]	nonastringent	13	13.3077	1.9821		Error	43	2196.1	51.0722				nonastringent	A	13.3077
	variant-brown	15	15.2	1.8452		C. Total	46	2400.43					variant-orange	A	12
	variant-orange	4	12	3.5732									astringent	A	10.0667
Roughness	astringent	15	3.912	0.5492		Astringency Type	3	431.53	143.843	31.7938	<.0001		variant-brown	A			10.8269
[15 cm scale]	nonastringent	13	7.4652	0.5899		Error	43	194.543	4.524				nonastringent		B		7.46515
	variant-brown	15	10.8269	0.5492		C. Total	46	626.073					astringent			C	3.912
	variant-orange	4	2.9373	1.0635									variant-orange			C	2.93725
Moistness	astringent	15	3.15107	0.20049		Astringency Type	3	30.5471	10.1824	16.8874	<.0001		variant-orange	A		3.69725
[15 cm scale]	nonastringent	13	1.735	0.21536		Error	43	25.9272	0.603				astringent	A		3.15107
	variant-brown	15	1.58239	0.20049		C. Total	46	56.4743					nonastringent		B	1.735
	variant-orange	4	3.69725	0.38825									variant-brown		B	1.58239
Hardness	astringent	15	5.9356	0.5385		Astringency Type	3	203.062	67.6873	15.5585	<.0001		variant-brown	A			10.7948
[15 cm scale]	nonastringent	13	8.5096	0.5785		Error	43	187.072	4.3505				nonastringent		B		8.50962
	variant-brown	15	10.7948	0.5385		C. Total	46	390.134					astringent			C	5.9356
	variant-orange	4	5.7545	1.0429									variant-orange		B	C	5.7545
Crispness	astringent	15	2.87447	0.50105		Astringency Type	3	92.1071	30.7024	8.153	0.0002		variant-brown	A		6.11547
[15 cm scale]	nonastringent	13	4.80931	0.53822		Error	43	161.929	3.7658				nonastringent	A	B	4.80931
	variant-brown	15	6.11547	0.50105		C. Total	46	254.036					astringent		B	2.87447
	variant-orange	4	2.747	0.97028									variant-orange		B	2.747
Skin Toughness	astringent	15	3.92893	0.47545		Astringency Type	3	85.3995	28.4665	8.3953	0.0002		variant-brown	A			6.93373
[15 cm scale]	nonastringent	13	6.25477	0.51071		Error	43	145.803	3.3908				nonastringent	A	B		6.25477
	variant-brown	15	6.93373	0.47545		C. Total	46	231.202					astringent			C	3.92893
	variant-orange	4	3.905	0.9207									variant-orange		B	C	3.905
Fibrousness	astringent	15	3.9898	0.27084		Astringency Type	3	16.3701	5.4567	4.9591	0.0048		variant-brown	A			5.01993
[15 cm scale]	nonastringent	13	5.01638	0.29093		Error	43	47.3151	1.10035				nonastringent	A	B		5.01638
	variant-brown	15	5.01993	0.27084		C. Total	46	63.6852					astringent		B	C	3.9898
	variant-orange	4	3.375	0.52449									variant-orange			C	3.375
Chewiness	astringent	15	3.07367	0.31653		Astringency Type	3	10.8129	3.6043	2.3983	0.0811		variant-brown	A	4.21587
[15 cm scale]	nonastringent	13	3.65123	0.34		Error	43	64.6223	1.50284				nonastringent	A	3.65123
	variant-brown	15	4.21587	0.31653		C. Total	46	75.4352					variant-orange	A	3.11675
	variant-orange	4	3.11675	0.61295									astringent	A	3.07367
Tooth Packing	astringent	15	4.48447	0.17993		Astringency Type	3	4.62777	1.54259	3.1764	0.0335		variant-brown	A		5.1858
[15 cm scale]	nonastringent	13	5.13969	0.19328		Error	43	20.8827	0.48565				nonastringent	A	B	5.13969
	variant-brown	15	5.1858	0.17993		C. Total	46	25.5105					variant-orange	A	B	4.764
	variant-orange	4	4.764	0.34844									astringent		B	4.48447
Consumer Score	astringent	9	7.87444	0.619		Astringency Type	3	1.79383	0.59794	0.1734	0.9131		variant-orange	A	8.61
[15-point scale]	nonastringent	7	7.71286	0.7019		Error	20	68.9664	3.44832				astringent	A	7.87444
	variant-brown	5	7.82	0.8305		C. Total	23	70.7602					variant-brown	A	7.82
	variant-orange	3	8.61	1.0721									nonastringent	A	7.71286
