# Supplementary material for: Texture of Hot-Air-Dried Persimmon (Diospyros kaki) Chips: Instrumental, Sensory, and Consumer Input for Product Development
Source: Foods. 2020 Oct 10;9(10):1434. doi: 10.3390/foods9101434 (PMC7601633; doi:10.3390/foods9101434)
Supplement: Supplementary file 1 [file foods-09-01434-s001.zip › Table S2 v1.xls]

## Sheet: Table S1
TABLE S2 Analysis of Variance (ANOVA) and Tukey's Honestly Significant Different (HSD) results for effect of astringency type on instrumental texture attributes, sensory texture attributes, and consumer liking when samples are compared on an equal-water activity basis. Bold text highlights attributes whose ANOVA p-values were < 0.001. Tukey's HSD letter table results for astringent and variant-or…
ANOVA Results for aW = 0.346 (Low)													Tukey's HSD Results
Attribute	Level	Number	Mean	Std Error		Source	DF	Sum of Squares	Mean Square	F Ratio	Prob > F		Level			Mean
Hardness 1 [TPA]	astringent	2	125.527	13.618		Astringency Type	3	825.069	275.023	0.7415	0.5714
[N]	nonastringent	4	107.11	9.629		Error	5	1854.49	370.897
	variant-brown	2	128.977	13.618		C. Total	8	2679.56
	variant-orange	1	118.6	19.259
Energy 1 [TPA]	astringent	2	59.3	11.638		Astringency Type	3	973.376	324.459	1.1978	0.4
[N*mm]	nonastringent	4	48.324	8.229		Error	5	1354.36	270.873
	variant-brown	2	75.206	11.638		C. Total	8	2327.74
	variant-orange	1	55.723	16.458
Hardness 2 [TPA]	astringent	2	112.358	13.243		Astringency Type	3	560.481	186.827	0.5326	0.6796
[N]	nonastringent	4	97.916	9.364		Error	5	1753.77	350.754
	variant-brown	2	116.447	13.243		C. Total	8	2314.25
	variant-orange	1	105.699	18.728
Energy 2 [TPA]	astringent	2	35.082	5.348		Astringency Type	3	79.1912	26.397	0.4614	0.7214
[N*mm]	nonastringent	4	34.048	3.782		Error	5	286.055	57.211
	variant-brown	2	40.681	5.348		C. Total	8	365.246
	variant-orange	1	31.409	7.564
Cohesiveness [TPA]	astringent	2	0.587	0.025		Astringency Type	3	0.0385	0.013	10.5133	0.0134		nonastringent	A		0.71325
[unitless]	nonastringent	4	0.713	0.017		Error	5	0.0061	0.001				variant-brown		B	0.592
	variant-brown	2	0.592	0.025		C. Total	8	0.0446					astringent		B	0.5865
	variant-orange	1	0.558	0.035									variant-orange		B	0.558
Springiness [TPA]	astringent	2	0.586	0.013		Astringency Type	3	0.0199	0.007	18.6875	0.0038		nonastringent	A		0.69125
[unitless]	nonastringent	4	0.691	0.009		Error	5	0.0018	0				variant-brown		B	0.6205
	variant-brown	2	0.621	0.013		C. Total	8	0.0217					variant-orange		B	0.587
	variant-orange	1	0.587	0.019									astringent		B	0.586
Chewiness [TPA]	astringent	2	81.245	19.355		Astringency Type	3	1566.12	522.04	0.6968	0.5928
[N]	nonastringent	4	55.615	13.686		Error	5	3745.98	749.196
	variant-brown	2	46.856	19.355		C. Total	8	5312.1
	variant-orange	1	43.36	27.371
Resilience [TPA]	astringent	2	0.379	0.063		Astringency Type	3	0.0763	0.025	3.1803	0.1225
[unitless]	nonastringent	4	0.553	0.045		Error	5	0.04	0.008
	variant-brown	2	0.36	0.063		C. Total	8	0.1162
	variant-orange	1	0.364	0.089
Max Load [Shear]	astringent	2	55.85	25.939		Astringency Type	3	15574.8	5191.6	3.858	0.0901
[N]	nonastringent	4	85.375	18.342		Error	5	6728.41	1345.68
	variant-brown	2	165.6	25.939		C. Total	8	22303.2
	variant-orange	1	47.8	36.684
Energy [Shear]	astringent	2	175.448	41.088		Astringency Type	3	47857.3	15952.4	4.7246	0.0638
[N*mm]	nonastringent	4	285.454	29.054		Error	5	16882.2	3376.44
	variant-brown	2	372.556	41.088		C. Total	8	64739.5
	variant-orange	1	180.549	58.107
Peak Count [Shear]	astringent	2	10.5	2.636		Astringency Type	3	20.5	6.833	0.4916	0.7034
[unitless]	nonastringent	4	12.5	1.864		Error	5	69.5	13.9
	variant-brown	2	15	2.636		C. Total	8	90
	variant-orange	1	13	3.728
Roughness	astringent	2	4.7645	0.9951		Astringency Type	3	80.3409	26.7803	13.5224	0.0078		variant-brown	A		12.193
[15 cm scale]	nonastringent	4	6.442	0.7036		Error	5	9.90218	1.9804				nonastringent		B	6.442
	variant-brown	2	12.193	0.9951		C. Total	8	90.2431					astringent		B	4.7645
	variant-orange	1	3.105	1.4073									variant-orange		B	3.105
Moistness	astringent	2	2.7465	0.5267		Astringency Type	3	7.71059	2.5702	4.6331	0.066
[15 cm scale]	nonastringent	4	1.6995	0.3724		Error	5	2.77373	0.5547
	variant-brown	2	1.115	0.5267		C. Total	8	10.4843
	variant-orange	1	4.173	0.7448
Hardness	astringent	2	8.105	0.7541		Astringency Type	3	8.36855	2.7895	2.4526	0.1785
[15 cm scale]	nonastringent	4	8.795	0.5332		Error	5	5.6868	1.1374
	variant-brown	2	10.3515	0.7541		C. Total	8	14.0554
	variant-orange	1	7.191	1.0665
Crispness	astringent	2	4.0755	0.8262		Astringency Type	3	4.3702	1.4567	1.067	0.4415
[15 cm scale]	nonastringent	4	5.2873	0.5842		Error	5	6.82657	1.3653
	variant-brown	2	5.175	0.8262		C. Total	8	11.1968
	variant-orange	1	3.353	1.1685
Skin Toughness	astringent	2	5.7355	0.8781		Astringency Type	3	7.46877	2.4896	1.6143	0.298
[15 cm scale]	nonastringent	4	6.9758	0.6209		Error	5	7.7112	1.5422
	variant-brown	2	6.5175	0.8781		C. Total	8	15.18
	variant-orange	1	4.083	1.2419
Fibrousness	astringent	2	4.942	0.7425		Astringency Type	3	4.70216	1.5674	1.4215	0.3403
[15 cm scale]	nonastringent	4	4.9633	0.525		Error	5	5.51323	1.1026
	variant-brown	2	5.325	0.7425		C. Total	8	10.2154
	variant-orange	1	2.799	1.0501
Chewiness	astringent	2	4.12	1.1368		Astringency Type	3	3.22126	1.0738	0.4155	0.7497
[15 cm scale]	nonastringent	4	3.8373	0.8038		Error	5	12.922	2.5844
	variant-brown	2	5.033	1.1368		C. Total	8	16.1433
	variant-orange	1	3	1.6076
Tooth Packing	astringent	2	5.397	0.2254		Astringency Type	3	0.581347	0.1938	1.9068	0.2465
[15 cm scale]	nonastringent	4	5.419	0.1594		Error	5	0.508146	0.1016
	variant-brown	2	5.5325	0.2254		C. Total	8	1.08949
	variant-orange	1	4.649	0.3188
Consumer Score	astringent	1	7.69	1.6971		Astringency Type	3	1.70712	0.56904	0.1976	0.89
[15-point scale]	nonastringent	2	7.93	1.2		Error	1	2.88	2.88
	variant-brown	1	6.37	1.6971		C. Total	4	4.58712
	variant-orange	1	7.66	1.6971
ANOVA Results for aW = 0.375 (Medium)													Tukey's HSD Results
Attribute	Level	Number	Mean	Std Error		Source	DF	Sum of Squares	Mean Square	F Ratio	Prob > F		Level			Mean
Hardness 1 [TPA]	astringent	2	120.98	24.327		Astringency Type	3	2481.06	827.02	0.6987	0.5999
[N]	nonastringent	2	103.914	24.327		Error	4	4734.6	1183.65
	variant-brown	3	107.088	19.863		C. Total	7	7215.67
	variant-orange	1	60.689	34.404
Energy 1 [TPA]	astringent	2	48.103	21.561		Astringency Type	3	1500.89	500.3	0.5381	0.681
[N*mm]	nonastringent	2	57.868	21.561		Error	4	3719.04	929.76
	variant-brown	3	63.979	17.605		C. Total	7	5219.92
	variant-orange	1	20.69	30.492
Hardness 2 [TPA]	astringent	2	110.54	20.859		Astringency Type	3	2022.51	674.17	0.7747	0.5658
[N]	nonastringent	2	95.191	20.859		Error	4	3480.88	870.22
	variant-brown	3	95.251	17.032		C. Total	7	5503.38
	variant-orange	1	55.686	29.499
Energy 2 [TPA]	astringent	2	32.52	10.042		Astringency Type	3	295.359	98.45	0.4882	0.7089
[N*mm]	nonastringent	2	34.341	10.042		Error	4	806.712	201.68
	variant-brown	3	30.812	8.199		C. Total	7	1102.07
	variant-orange	1	14.41	14.201
Cohesiveness [TPA]	astringent	2	0.694	0.049		Astringency Type	3	0.0452	0.02	3.1267	0.1498
[unitless]	nonastringent	2	0.59	0.049		Error	4	0.0193	0
	variant-brown	3	0.521	0.04		C. Total	7	0.0644
	variant-orange	1	0.693	0.069
Springiness [TPA]	astringent	2	0.576	0.038		Astringency Type	3	0.0126	0	1.4274	0.3589
[unitless]	nonastringent	2	0.609	0.038		Error	4	0.0118	0
	variant-brown	3	0.554	0.031		C. Total	7	0.0243
	variant-orange	1	0.677	0.054
Chewiness [TPA]	astringent	2	48.341	8.653		Astringency Type	3	445.285	148.43	0.9912	0.482
[N]	nonastringent	2	38.862	8.653		Error	4	598.999	149.75
	variant-brown	3	31.088	7.065		C. Total	7	1044.28
	variant-orange	1	28.266	12.237
Resilience [TPA]	astringent	2	0.553	0.063		Astringency Type	3	0.0896	0.03	3.7642	0.1165
[unitless]	nonastringent	2	0.349	0.063		Error	4	0.0318	0.01
	variant-brown	3	0.304	0.051		C. Total	7	0.1214
	variant-orange	1	0.499	0.089
Max Load [Shear]	astringent	2	69	17.121		Astringency Type	3	2284.76	761.59	1.2991	0.3899
[N]	nonastringent	2	76.4	17.121		Error	4	2344.98	586.24
	variant-brown	3	93.8	13.979		C. Total	7	4629.73
	variant-orange	1	40.8	24.212
Energy [Shear]	astringent	2	226.9	44.768		Astringency Type	3	18968.2	6322.75	1.5774	0.3269
[N*mm]	nonastringent	2	269.394	44.768		Error	4	16033.3	4008.33
	variant-brown	3	280.33	36.553		C. Total	7	35001.6
	variant-orange	1	129.331	63.311
Peak Count [Shear]	astringent	2	16.5	2.318		Astringency Type	3	82.875	27.63	2.5698	0.192
[unitless]	nonastringent	2	14.5	2.318		Error	4	43	10.75
	variant-brown	3	9	1.893		C. Total	7	125.875
	variant-orange	1	10	3.279
Roughness	astringent	2	4.896	1.7701	-0.019	Astringency Type	3	63.0576	21.0192	3.3543	0.1364
[15 cm scale]	nonastringent	2	7.1565	1.7701	2.242	Error	4	25.0656	6.2664
	variant-brown	3	10.398	1.4453	6.385	C. Total	7	88.1232
	variant-orange	1	2.535	2.5033	-4.415
					1.26
Moistness	astringent	2	2.178	0.3305	1.042	Astringency Type	3	2.00077	0.6669	3.0524	0.1546
[15 cm scale]	nonastringent	2	1.9595	0.3305	1.021	Error	4	0.873967	0.2185
	variant-brown	3	1.77	0.2699	2.077	C. Total	7	2.87474
	variant-orange	1	3.375	0.4674	4.509
					6.454
Hardness	astringent	2	6.906	0.8633	8.406	Astringency Type	3	31.0349	10.345	6.9397	0.046		variant-brown	A		10.3633
[15 cm scale]	nonastringent	2	8.851	0.8633	1.189	Error	4	5.96277	1.4907				nonastringent	A	B	8.851
	variant-brown	3	10.3633	0.7049	1.93	C. Total	7	36.9977					astringent	A	B	6.906
	variant-orange	1	4.579	1.2209	2.612								variant-orange		B	4.579
					3.196
Crispness	astringent	2	3.532	0.5768	0.54	Astringency Type	3	2.71304	0.9043	1.359	0.375
[15 cm scale]	nonastringent	2	4.214	0.5768	2.971	Error	4	2.66188	0.6655
	variant-brown	3	4.5033	0.471	4.189	C. Total	7	5.37492
	variant-orange	1	2.805	0.8158	5.039
					0.003
Skin Toughness	astringent	2	5.082	0.7601	3.517	Astringency Type	3	12.2004	4.0668	3.5191	0.1278
[15 cm scale]	nonastringent	2	6.3	0.7601	4.047	Error	4	4.62258	1.1556
	variant-brown	3	6.7623	0.6207	3.935	C. Total	7	16.8229
	variant-orange	1	2.988	1.075	1.427
					1.519
Fibrousness	astringent	2	4.7795	0.4545	1.249	Astringency Type	3	3.12215	1.0407	2.5185	0.1968
[15 cm scale]	nonastringent	2	5.3095	0.4545	2.101	Error	4	1.65292	0.4132
	variant-brown	3	4.9653	0.3711	0.172	C. Total	7	4.77507
	variant-orange	1	3.212	0.6428	3.984
					4.03
Chewiness	astringent	2	3.424	0.6861	4.385	Astringency Type	3	0.599	0.1997	0.2121	0.8834
[15 cm scale]	nonastringent	2	3.154	0.6861	3.175	Error	4	3.76545	0.9414
	variant-brown	3	3.6563	0.5602		C. Total	7	4.36445
	variant-orange	1	2.866	0.9702
Tooth Packing	astringent	2	4.816	0.2995		Astringency Type	3	0.387765	0.1293	0.7204	0.5899
[15 cm scale]	nonastringent	2	4.8615	0.2995		Error	4	0.717709	0.1794
	variant-brown	3	5.064	0.2446		C. Total	7	1.10547
	variant-orange	1	4.351	0.4236
Consumer Score	astringent	2	8.65	0.59216		Astringency Type	2	2.57228	1.28614	1.8339	0.3529
[15-point scale]	nonastringent	1	6.69	0.83744		Error	2	1.4026	0.7013
	variant-brown	2	7.9	0.59216		C. Total	4	3.97488
	variant-orange	n/a	n/a	n/a
ANOVA Results for aW = 0.400 (High)													Tukey's HSD Results
Attribute	Level	Number	Mean	Std Error		Source	DF	Sum of Squares	Mean Square	F Ratio	Prob > F		Level			Mean
Hardness 1 [TPA]	astringent	4	95.372	14.336		Astringency Type	3	3301.26	1100.42	1.3385	0.3609
[N]	nonastringent	2	109.948	20.274		Error	5	4110.52	822.1
	variant-brown	2	118.83	20.274		C. Total	8	7411.78
	variant-orange	1	157.904	28.672
Energy 1 [TPA]	astringent	4	34.278	8.833		Astringency Type	3	1885.81	628.6	2.0144	0.2306
[N*mm]	nonastringent	2	51.432	12.491		Error	5	1560.3	312.06
	variant-brown	2	70.719	12.491		C. Total	8	3446.11
	variant-orange	1	57.015	17.665
Hardness 2 [TPA]	astringent	4	85.606	13.486		Astringency Type	3	1508.67	502.89	0.6913	0.5955
[N]	nonastringent	2	99.275	19.072		Error	5	3637.32	727.46
	variant-brown	2	102.558	19.072		C. Total	8	5145.99
	variant-orange	1	127.286	26.972
Energy 2 [TPA]	astringent	4	22.531	5.787		Astringency Type	3	345.416	115.14	0.8595	0.5193
[N*mm]	nonastringent	2	32.053	8.184		Error	5	669.765	133.95
	variant-brown	2	34.466	8.184		C. Total	8	1015.18
	variant-orange	1	38.988	11.574
Cohesiveness [TPA]	astringent	4	0.623	0.037		Astringency Type	3	0.0243	0.01	1.478	0.3271
[unitless]	nonastringent	2	0.631	0.052		Error	5	0.0274	0.01
	variant-brown	2	0.519	0.052		C. Total	8	0.0517
	variant-orange	1	0.688	0.074
Springiness [TPA]	astringent	4	0.569	0.045		Astringency Type	3	0.0458	0.02	1.8476	0.2559
[unitless]	nonastringent	2	0.726	0.064		Error	5	0.0413	0.01
	variant-brown	2	0.542	0.064		C. Total	8	0.0871
	variant-orange	1	0.667	0.091
Chewiness [TPA]	astringent	4	36.29	8.078		Astringency Type	3	940.72	313.57	1.2014	0.3989
[N]	nonastringent	2	51.413	11.424		Error	5	1305.02	261
	variant-brown	2	33.653	11.424		C. Total	8	2245.74
	variant-orange	1	64.226	16.156
Resilience [TPA]	astringent	4	0.472	0.063		Astringency Type	3	0.0508	0.02	1.0732	0.4394
[unitless]	nonastringent	2	0.419	0.089		Error	5	0.079	0.02
	variant-brown	2	0.315	0.089		C. Total	8	0.1298
	variant-orange	1	0.562	0.126
Max Load [Shear]	astringent	4	52.825	5.839		Astringency Type	3	250.823	83.61	0.6131	0.6354
[N]	nonastringent	2	55.05	8.257		Error	5	681.852	136.37
	variant-brown	2	65.9	8.257		C. Total	8	932.676
	variant-orange	1	52.4	11.678
Energy [Shear]	astringent	4	148.785	25.59		Astringency Type	3	5473.49	1824.5	0.6965	0.5929
[N*mm]	nonastringent	2	167.163	36.19		Error	5	13097.4	2619.49
	variant-brown	2	210.224	36.19		C. Total	8	18570.9
	variant-orange	1	146.644	51.181
Peak Count [Shear]	astringent	4	7	2.725		Astringency Type	3	5.0556	1.69	0.0567	0.9803
[unitless]	nonastringent	2	8.5	3.854		Error	5	148.5	29.7
	variant-brown	2	8	3.854		C. Total	8	153.556
	variant-orange	1	9	5.45
Roughness	astringent	4	3.2465	0.8648		Astringency Type	3	73.036	24.3453	8.1378	0.0227		variant-brown	A		9.8015
[15 cm scale]	nonastringent	2	7.579	1.223		Error	5	14.9581	2.9916				nonastringent	A	B	7.579
	variant-brown	2	9.8015	1.223		C. Total	8	87.9941					astringent		B	3.2465
	variant-orange	1	2.817	1.7296									variant-orange	A	B	2.817
Moistness	astringent	4	3.45175	0.375		Astringency Type	3	5.10105	1.7003	3.0229	0.1323
[15 cm scale]	nonastringent	2	1.8055	0.5303		Error	5	2.81248	0.5625
	variant-brown	2	2.3585	0.5303		C. Total	8	7.91353
	variant-orange	1	3.85	0.75
Hardness	astringent	4	5.23075	0.9816		Astringency Type	3	8.24671	2.7489	0.7132	0.5848
[15 cm scale]	nonastringent	2	6.82	1.3882		Error	5	19.2717	3.8543
	variant-brown	2	7.3785	1.3882		C. Total	8	27.5184
	variant-orange	1	5.13	1.9632
Crispness	astringent	4	2.5925	0.4301		Astringency Type	3	1.1253	0.3751	0.5068	0.6945
[15 cm scale]	nonastringent	2	3.0665	0.6083		Error	5	3.7005	0.7401
	variant-brown	2	3.095	0.6083		C. Total	8	4.8258
	variant-orange	1	1.983	0.8603
Skin Toughness	astringent	4	3.436	0.4403		Astringency Type	3	1.43452	0.4782	0.6166	0.6335
[15 cm scale]	nonastringent	2	4.104	0.6227		Error	5	3.87747	0.7755
	variant-brown	2	3.09	0.6227		C. Total	8	5.31199
	variant-orange	1	2.885	0.8806
Fibrousness	astringent	4	3.2605	0.4891		Astringency Type	3	1.20151	0.4005	0.4186	0.7478
[15 cm scale]	nonastringent	2	4.191	0.6917		Error	5	4.78383	0.9568
	variant-brown	2	3.399	0.6917		C. Total	8	5.98533
	variant-orange	1	3.471	0.9781
Chewiness	astringent	4	2.41875	0.4569		Astringency Type	3	3.6622	1.2207	1.4619	0.3308
[15 cm scale]	nonastringent	2	2.7225	0.6461		Error	5	4.17504	0.835
	variant-brown	2	3.6325	0.6461		C. Total	8	7.83724
	variant-orange	1	4.174	0.9138
Tooth Packing	astringent	4	3.975	0.1082		Astringency Type	3	1.89821	0.6327	13.5198	0.0078		variant-orange	A		5.403
[15 cm scale]	nonastringent	2	4.6675	0.153		Error	5	0.234003	0.0468				nonastringent	A		4.6675
	variant-brown	2	4.5165	0.153		C. Total	8	2.13221					variant-brown	A	B	4.5165
	variant-orange	1	5.403	0.2163									astringent		B	3.975
Consumer Score	astringent	2	10.22	0.55		Astringency Type	2	0.725275	0.362637	0.5994	0.6744
[15-point scale]	nonastringent	1	10.23	0.77782		Error	1	0.605	0.605
	variant-brown	1	9.24	0.77782		C. Total	3	1.33028
	variant-orange	n/a	n/a	n/a
